# Supplementary material for: Parameter Estimation from Phylogenetic Trees Using Neural Networks and Ensemble Learning
Source: Syst Biol. 2025 Sep 3;75(2):344–65. doi: 10.1093/sysbio/syaf060 (PMC13017624; doi:10.1093/sysbio/syaf060)
Supplement: syaf060_Supplemental_Files [file syaf060_supplemental_files.zip]

Archive with 31 entries (31 files):
- appendix.tex
- figure12.png
- figure13.png
- figure14.png
- figure15.png
- figure16.png
- figure17.png
- figure18.png
- figure19.png
- figure20.png
- figure21.png
- figure22.png
- figure23.png
- figure24.png
- figure25.png
- figure26.png
- figure27.png
- figure28.png
- figure29.png
- figure30.png
- figure31.png
- figure32.png
- figure33.png
- figure34.png
- figure35.png
- final_appendix.pdf
- integrator.tex
- simulation_in_out.tex
- simulation_in_out_sample.tex
- stats_list.tex
- tree_list.tex
