# Supplementary material for: Parameter Estimation from Phylogenetic Trees Using Neural Networks and Ensemble Learning
Source: Syst Biol. 2025 Sep 3;75(2):344–65. doi: 10.1093/sysbio/syaf060 (PMC13017624; doi:10.1093/sysbio/syaf060)
Supplement: syaf060_Supplemental_Files [file syaf060_supplemental_files.zip › integrator.tex]

\noindent
\begin{tabular}{@{}llllll@{}}
\toprule
\multicolumn{1}{c}{\textbf{Case}} &
  \multicolumn{1}{c}{\textbf{Parameter}} &
  \multicolumn{1}{c}{\textbf{\leq10\%}} &
  \multicolumn{1}{c}{\textbf{\leq1\%}} &
  \multicolumn{1}{c}{\textbf{\leq0.1\%}} &
  \multicolumn{1}{c}{\textbf{\leq0.01\%}} \\ \midrule
Best  & $K$       & 89.5\% & 78.6\% & 73.2\% & 64.6\% \\
Best  & $\lambda$ & 83.9\% & 78.1\% & 73.7\% & 63.2\% \\
Best  & $\mu$     & 83.1\% & 77.1\% & 72.6\% & 61.5\% \\
Naive & $K$       & 76.9\% & 68.9\% & 64.3\% & 56.0\% \\
Naive & $\lambda$ & 71.8\% & 67.3\% & 64.1\% & 54.3\% \\
Naive & $\mu$     & 71.0\% & 67.0\% & 62.9\% & 52.6\% \\ \bottomrule
\end{tabular}
