# Supplementary material for: Parameter Estimation from Phylogenetic Trees Using Neural Networks and Ensemble Learning
Source: Syst Biol. 2025 Sep 3;75(2):344–65. doi: 10.1093/sysbio/syaf060 (PMC13017624; doi:10.1093/sysbio/syaf060)
Supplement: syaf060_Supplemental_Files [file syaf060_supplemental_files.zip › simulation_in_out.tex]

\noindent
\begin{tabular}{@{}lllllllll@{}}
\multicolumn{9}{l}{\textbf{A:} Parameter settings for BD and DDD trees} \\ \toprule
\multicolumn{1}{c}{\multirow{2}{*}{\textbf{Type}}} & \multicolumn{1}{c}{\multirow{2}{*}{\textbf{Age}}} & \multicolumn{1}{c}{\multirow{2}{*}{\textbf{N}}} & \multicolumn{2}{c}{\textbf{$\lambda_0$}}                   & \multicolumn{2}{c}{\textbf{$\mu_0$}}                   & \multicolumn{2}{c}{$K$}                             \\ \cmidrule(l){4-5} \cmidrule(l){6-7} \cmidrule(l){8-9}  
\multicolumn{1}{c}{}                                & \multicolumn{1}{c}{}                              & \multicolumn{1}{c}{}                               & \multicolumn{1}{c}{$a$} & \multicolumn{1}{c}{$b$} & \multicolumn{1}{c}{$a$} & \multicolumn{1}{c}{$b$} & \multicolumn{1}{c}{$a$} & \multicolumn{1}{c}{$b$} \\ \midrule
BD                                                  & 10                                                & 60k                                             & 0.1                     & 0.6                     & 0.0                     & 0.9$\lambda_0$                     & -                       & -                       \\
DDD                                                 & 10                                                & 100k                                             & 0.1                     & 3.0                     & 0.0                     & ${0.9\lambda_0}^*$                     & 10                 & 1000                 \\\bottomrule
\end{tabular}
\newline
\vspace{0.2 cm}
\newline
\begin{tabular}{@{}lllllllllllll@{}}
\multicolumn{13}{l}{\textbf{B:} Parameter settings for PBD trees} \\ \toprule
\multicolumn{1}{c}{\multirow{2}{*}{\textbf{Type}}} & \multicolumn{1}{c}{\multirow{2}{*}{\textbf{Age}}} & \multicolumn{1}{c}{\multirow{2}{*}{\textbf{N}}} & \multicolumn{2}{c}{\textbf{$b_1$}}                  & \multicolumn{2}{c}{\textbf{$\lambda_1$}}                  & \multicolumn{2}{c}{\textbf{$b_2$}}                  & \multicolumn{2}{c}{\textbf{$\mu_1$}}                  & \multicolumn{2}{c}{\textbf{$\mu_2$}}                  \\ \cmidrule(l){4-5} \cmidrule(l){6-7} \cmidrule(l){8-9} \cmidrule(l){10-11} \cmidrule(l){12-13} 
\multicolumn{1}{c}{}                                & \multicolumn{1}{c}{}                                & \multicolumn{1}{c}{}                              & \multicolumn{1}{c}{$a$} & \multicolumn{1}{c}{$b$} & \multicolumn{1}{c}{$a$} & \multicolumn{1}{c}{$b$} & \multicolumn{1}{c}{$a$} & \multicolumn{1}{c}{$b$} & \multicolumn{1}{c}{$a$} & \multicolumn{1}{c}{$b$} & \multicolumn{1}{c}{$a$} & \multicolumn{1}{c}{$b$} \\ \midrule
PBD                                                 & 10                                                & 100k                                              & 0.1                     & 0.8                     & 0.001                     & 10                     & 0.1                     & 0.8                     & 0.0                     & 0.8$b_1$                     & 0.0                     & 0.8$b_2$                     \\ \bottomrule
\end{tabular}
