# Supplementary material for: Parameter Estimation from Phylogenetic Trees Using Neural Networks and Ensemble Learning
Source: Syst Biol. 2025 Sep 3;75(2):344–65. doi: 10.1093/sysbio/syaf060 (PMC13017624; doi:10.1093/sysbio/syaf060)
Supplement: syaf060_Supplemental_Files [file syaf060_supplemental_files.zip › simulation_in_out_sample.tex]

\begin{tabular}{@{}lllll@{}}
\toprule
Model & Parameter   & Left Out         & In      & Right Out      \\ \midrule
BD    & $\lambda_0$ & $[0.10, 0.18)$   & $[0.18, 0.52]$ & $(0.52, 0.60]$ \\
BD    & $\mu_0$     & $[0.00, 0.08)$   & $[0.08, 0.46]$ & $(0.46, 0.54]$ \\
DDD   & $\lambda_0$ & $[0.00, 0.30)$   & $[0.30, 2.70]$ & $(2.70, 3.00]$ \\
DDD   & $\mu_0$     & $[0.00, 0.10)$   & $[0.10, 0.80]$ & $(0.80, 0.90]$ \\
DDD   & $K$         & $[10, 100)$      & $[100, 900]$   & $(900, 1000]$  \\
PBD   & $b_1$       & $[0.10, 0.18)$   & $[0.18, 0.72]$ & $(0.72, 0.80]$ \\
PBD   & $\lambda_1$ & $[0.001, 0.002)$ & $[0.002, 5]$   & $(5, 10]$      \\
PBD   & $b_2$       & $[0.10, 0.18)$   & $[0.18, 0.72]$ & $(0.72, 0.80]$ \\
PBD   & $\mu_1$      & $[0.00, 0.06)$   & $[0.06, 0.58]$ & $(0.58, 0.64]$ \\
PBD   & $\mu_2$      & $[0.00, 0.06)$   & $[0.06, 0.58]$ & $(0.58, 0.64]$ \\ \bottomrule
\end{tabular}
