# Supplementary material for: Parameter Estimation from Phylogenetic Trees Using Neural Networks and Ensemble Learning
Source: Syst Biol. 2025 Sep 3;75(2):344–65. doi: 10.1093/sysbio/syaf060 (PMC13017624; doi:10.1093/sysbio/syaf060)
Supplement: syaf060_Supplemental_Files [file syaf060_supplemental_files.zip › stats_list.tex]

\begin{tabular}{|l|l|}
\hline
\multicolumn{2}{|c|}{\textbf{Summary Statistics}} \\ \hline
Gamma                            & Area Per Pair (aPP)              \\ \hline
Sackin                           & Average Leaf Depth (aLD)         \\ \hline
Colless                          & I Statistic                      \\ \hline
Aldous' Beta Statistic           & ewColless                        \\ \hline
Blum                             & Max Delta Width (maxDelW)        \\ \hline
Crown Age                        & Maximum of Depth                 \\ \hline
Tree Height                      & Variance of Depth                \\ \hline
Pigot's Rho                      & Maximum Width                    \\ \hline
Number of Lineages               & Rogers                           \\ \hline
nLTT with Empty Tree             & Total Cophenetic Distance        \\ \hline
Phylogenetic Diversity           & Symmetry Nodes                   \\ \hline
AvgLadder Index                  & Mean of Pairwise Distance (mpd)  \\ \hline
Cherries                         & Variance of Pairwise Distance (vpd) \\ \hline
ILnumber                         & Phylogenetic Species Variability (psv) \\ \hline
Pitchforks                       & Mean Nearest Taxon Distance (mntd) \\ \hline
Stairs                           & J Statistic of Entropy           \\ \hline
Stairs2                          & Rquartet Index                   \\ \hline
Laplacian Spectrum Asymmetry             & Laplacian Spectrum Log Eigen                      \\ \hline
Laplacian Spectrum Peakedness             & Laplacian Spectrum Eigengap                     \\ \hline
Number of Nodes              & Wiener Index                     \\ \hline
B1                               & Max Betweenness                  \\ \hline
B2                               & Max Closeness                    \\ \hline
Diameter, Without Branch Lengths & Maximum Eigen Vector Value       \\ \hline
Mean Branch Length               & Variance of Branch Length        \\ \hline
Mean External Branch Length      & Variance of External Branch Length \\ \hline
Mean Internal Branch Length      & Variance of Internal Branch Length \\ \hline
Number of Imbalancing Steps      & J\_One Statistic                  \\ \hline
\end{tabular}
