# Supplementary material for: Parameter Estimation from Phylogenetic Trees Using Neural Networks and Ensemble Learning
Source: Syst Biol. 2025 Sep 3;75(2):344–65. doi: 10.1093/sysbio/syaf060 (PMC13017624; doi:10.1093/sysbio/syaf060)
Supplement: syaf060_Supplemental_Files [file syaf060_supplemental_files.zip › tree_list.tex]

\begin{longtable}{@{}lll@{}} 
\toprule
Family      & Tree                & Ntip \\ \midrule
Amphibia    & Caecilidae          & 31   \\
Amphibia    & Hynobiidae          & 46   \\
Amphibia    & Salamandridae       & 42   \\
Amphibia    & Plethodontidae      & 278  \\
Amphibia    & Pipidae             & 23   \\
Amphibia    & Eleutherodactylidae & 145  \\
Amphibia    & Ranidae             & 218  \\
Bird        & Tyrannidae          & 419  \\
Bird        & Thraupidae          & 370  \\
Bird        & Psittacidae         & 330  \\
Bird        & Trochilidae         & 334  \\
Bird        & Columbidae          & 306  \\
Bird        & Furnariidae         & 302  \\
Bird        & Muscicapidae        & 279  \\
Bird        & Accipitridae        & 242  \\
Bird        & Picidae             & 223  \\
Bird        & Thamnophilidae      & 219  \\
Bird        & Fringillidae        & 194  \\
Bird        & Strigidae           & 191  \\
Bird        & Turdidae            & 170  \\
Bird        & Meliphagidae        & 177  \\
Bird        & Phasianidae         & 176  \\
Bird        & Emberizidae         & 163  \\
Bird        & Anatidae            & 157  \\
Bird        & Cisticolidae        & 142  \\
Bird        & Pycnonotidae        & 124  \\
Bird        & Rallidae            & 125  \\
Bird        & Cuculidae           & 138  \\
Bird        & Estrildidae         & 140  \\
Bird        & Nectariniidae       & 127  \\
Bird        & Leiothrichidae      & 127  \\
Bird        & Corvidae            & 120  \\
Bird        & Zosteropidae        & 120  \\
Bird        & Sturnidae           & 109  \\
Bird        & Parulidae           & 109  \\
Bird        & Ploceidae           & 108  \\
Bird        & Icteridae           & 102  \\
Bird        & Apodidae            & 99   \\
Bird        & Laridae             & 99   \\
Bird        & Alaudidae           & 91   \\
Bird        & Monarchidae         & 87   \\
Bird        & Scolopacidae        & 89   \\
Bird        & Caprimulgidae       & 88   \\
Bird        & Alcedinidae         & 91   \\
Bird        & Campephagidae       & 80   \\
Bird        & Procellariidae      & 81   \\
Bird        & Hirundinidae        & 83   \\
Bird        & Troglodytidae       & 79   \\
Bird        & Phylloscopidae      & 71   \\
Bird        & Ardeidae            & 61   \\
Bird        & Pellorneidae        & 66   \\
Bird        & Sylviidae           & 62   \\
Bird        & Cardinalidae        & 68   \\
Bird        & Charadriidae        & 64   \\
Bird        & Falconidae          & 64   \\
Bird        & Motacillidae        & 62   \\
Bird        & Acanthizidae        & 63   \\
Bird        & Cotingidae          & 65   \\
Bird        & Vireonidae          & 58   \\
Bird        & Acrocephalidae      & 52   \\
Bird        & Bucerotidae         & 55   \\
Bird        & Paridae             & 53   \\
Bird        & Pachycephalidae     & 50   \\
Bird        & Locustellidae       & 53   \\
Bird        & Rhinocryptidae      & 53   \\
Bird        & Timaliidae          & 55   \\
Bird        & Cracidae            & 50   \\
Bird        & Pipridae            & 52   \\
Bird        & Grallariidae        & 49   \\
Bird        & Malaconotidae       & 46   \\
Bird        & Passeridae          & 48   \\
Bird        & Rhipiduridae        & 42   \\
Bird        & Dicaeidae           & 45   \\
Bird        & Tinamidae           & 47   \\
Bird        & Petroicidae         & 44   \\
Bird        & Ramphastidae        & 35   \\
Bird        & Tityridae           & 41   \\
Bird        & Trogonidae          & 42   \\
Bird        & Lybiidae            & 41   \\
Bird        & Paradisaeidae       & 40   \\
Bird        & Phalacrocoracidae   & 33   \\
Bird        & Bucconidae          & 35   \\
Bird        & Threskiornithidae   & 34   \\
Bird        & Mimidae             & 34   \\
Bird        & Odontophoridae      & 34   \\
Bird        & Oriolidae           & 30   \\
Bird        & Laniidae            & 29   \\
Bird        & Pittidae            & 31   \\
Bird        & Platysteiridae      & 30   \\
Bird        & Cettiidae           & 32   \\
Bird        & Megalaimidae        & 28   \\
Bird        & Maluridae           & 27   \\
Bird        & Sittidae            & 24   \\
Bird        & Meropidae           & 26   \\
Bird        & Dicruridae          & 24   \\
Bird        & Otididae            & 25   \\
Bird        & Alcidae             & 23   \\
Bird        & Hydrobatidae        & 22   \\
Bird        & Musophagidae        & 23   \\
Bird        & Megapodiidae        & 21   \\
Bird        & Cacatuidae          & 21   \\
Bird        & Diomedeidae         & 21   \\
Bird        & Vangidae            & 21   \\
CrocoTurtle & Crocodylia          & 25   \\
CrocoTurtle & Testudines          & 233  \\
Mammal      & Vespertilionidae    & 386  \\
Mammal      & Soricidae           & 329  \\
Mammal      & Sciuridae           & 276  \\
Mammal      & Pteropodidae        & 174  \\
Mammal      & Phyllostomidae      & 150  \\
Mammal      & Bovidae             & 138  \\
Mammal      & Cercopithecidae     & 127  \\
Mammal      & Molossidae          & 98   \\
Mammal      & Didelphidae         & 84   \\
Mammal      & Hipposideridae      & 74   \\
Mammal      & Rhinolophidae       & 73   \\
Mammal      & Echimyidae          & 69   \\
Mammal      & Dasyuridae          & 63   \\
Mammal      & Mustelidae          & 59   \\
Mammal      & Heteromyidae        & 58   \\
Mammal      & Leporidae           & 58   \\
Mammal      & Macropodidae        & 56   \\
Mammal      & Nesomyidae          & 55   \\
Mammal      & Ctenomyidae         & 51   \\
Mammal      & Dipodidae           & 51   \\
Mammal      & Emballonuridae      & 49   \\
Mammal      & Cebidae             & 48   \\
Mammal      & Cervidae            & 45   \\
Mammal      & Felidae             & 40   \\
Mammal      & Talpidae            & 39   \\
Mammal      & Geomyidae           & 38   \\
Mammal      & Pitheciidae         & 37   \\
Mammal      & Canidae             & 34   \\
Mammal      & Delphinidae         & 34   \\
Mammal      & Viverridae          & 34   \\
Mammal      & Herpestidae         & 33   \\
Mammal      & Spalacidae          & 31   \\
Mammal      & Ochotonidae         & 28   \\
Mammal      & Gliridae            & 27   \\
Mammal      & Tenrecidae          & 25   \\
Mammal      & Atelidae            & 24   \\
Mammal      & Erinaceidae         & 22   \\
Mammal      & Phalangeridae       & 22   \\
Squamate    & Xantusiidae         & 26   \\
Squamate    & Gerrhosauridae      & 28   \\
Squamate    & Cordylidae          & 42   \\
Squamate    & Varanidae           & 53   \\
Squamate    & Chamaeleonidae      & 142  \\
Squamate    & Iguanidae           & 31   \\
Squamate    & Phrynosomatidae     & 114  \\
Squamate    & Pythonidae          & 26   \\
Squamate    & Viperidae           & 209  \\ \bottomrule
\end{longtable}
